# Supplementary material for: Impact of Oncogenic Targets by Tumor-Suppressive miR-139-5p and miR-139-3p Regulation in Head and Neck Squamous Cell Carcinoma
Source: Int J Mol Sci. 2021 Sep 14;22(18):9947. doi: 10.3390/ijms22189947 (PMC8469660; doi:10.3390/ijms22189947)
Supplement: Supplementary file 1 [file ijms-22-09947-s001.zip]

Archive with 2 entries (2 files):
- 0908Supplemental figures Oncogenic targets by miR-139  regulation in HNSCC Figures .pptx
- Supplemental Tables IJMS.xlsx
