# Supplementary material for: Impact of Oncogenic Targets by Tumor-Suppressive miR-139-5p and miR-139-3p Regulation in Head and Neck Squamous Cell Carcinoma
Source: Int J Mol Sci. 2021 Sep 14;22(18):9947. doi: 10.3390/ijms22189947 (PMC8469660; doi:10.3390/ijms22189947)
Supplement: Supplementary file 1 [file ijms-22-09947-s001.zip › Supplemental Tables IJMS.xlsx]

## Sheet: Supplemental Table-S1
Supplemental Table S1. Clinical features of 3 HNSCC patients
sample No.	Age	Sex	Location	cT	cN	cM	cStage	pT	pN	Differentiation
#1	49	M	tongue	3	0	0	Ⅲ	4a	3b	well
#2	30	F	tongue	2	0	0	Ⅱ	3	0	well
#3	60	M	tongue	4a	2c	0	ⅣA	4a	2c	modearte

## Sheet: Supplemental Table-S2
Supplemental Table S2. Annotation of reads aligned to small RNAs
HNSCC clinical samples	#1 Tumor	#2 Tumor	#3 Tumor	#1 Nomal	#2 Normal	#3 Normal
	Reads	Reads	Reads	Reads	Reads	Reads
miRNA	1927436	955347	1784461	1420029	995314	1685013
hairpin	1526	1151	2089	1391	1033	1705
piRNA	120860	60626	66316	46319	33461	62261
rRNA	879223	461714	967151	583531	631930	973907
tRNA	825736	321573	564120	537867	138961	489230
mRNA	77883	46664	132667	44704	80172	122284
otherRNA	165967	140018	222072	130446	118261	177196
notCharacterized_Mappable	337098	160699	180877	120931	111466	149892
notCharacterized_notMappable	1603108	656629	464700	207388	184508	245709

## Sheet: Supplemental Table-S3
Supplemental Table S3. Downregulated miRNAs in HNSCC clinical specimens
miRNA	miR base accesion	chromosome	guide / passenger strand	Fold Change (log2 < -2.0)	p-value
miR-99a-5p	MIMAT0000097	chromosome21	Guide	-4.51774	p < 0.001
miR-99a-3p	MIMAT0004511	chromosom21	Passenger	-3.27839	p < 0.001
miR-95-3p	MIMAT0000094	chromosome4	Guide	-2.08991	0.0194107
miR-937-5p	MIMAT0022938	chromosome8	Guide	-2.03729	0.0344167
miR-891a-5p	MIMAT0004902	chromosomeX	Guide	-2.8808	0.0139302
miR-7641	MIMAT0029782	chromosome11	Guide	-2.97397	0.00165173
miR-6888-5p	MIMAT0027676	chromosome2	Guide	-2.33361	0.0174276
miR-6885-5p	MIMAT0027670	chromosome19	Guide	-2.3059	0.00527742
miR-6876-3p	MIMAT0027653	chromosome8	Passenger	-2.12645	0.0318386
miR-6872-3p	MIMAT0027645	chromosome3	Passenger	-2.30872	0.0269932
miR-6863	MIMAT0027627	chromosome16	Guide	-2.21413	0.0174618
miR-6844	MIMAT0027589	chromosome8	Guide	-2.89881	0.00405732
miR-6828-5p	MIMAT0027556	chromosome3	unknown	-2.04663	0.0476097
miR-6817-3p	MIMAT0027535	chromosome22	Guide	-2.30786	0.00701679
miR-6808-3p	MIMAT0027517	chromosome1	Passenger	-2.69557	0.00622516
miR-6775-3p	MIMAT0027451	chromosome16	Guide	-2.41669	0.0179102
miR-6764-5p	MIMAT0027428	chromosome14	Passenger	-2.19695	0.0445426
miR-6755-3p	MIMAT0027411	chromosome11	Passenger	-2.74245	0.0017696
miR-654-3p	MIMAT0004814	chromosome14	Guide	-2.78103	0.00212261
miR-6511a-3p	MIMAT0025479	chromosome16	Guide	-2.30053	0.00132157
miR-6510-3p	MIMAT0025477	chromosome17	Guide	-4.10007	p < 0.001
miR-6128	MIMAT0024611	chromosome11	Guide	-3.27609	0.00310103
miR-582-5p	MIMAT0003247	chromosome5	Guide	-2.65477	0.00906052
miR-578	MIMAT0003243	chromosome4	Guide	-2.43858	0.00687988
miR-574-3p	MIMAT0003239	chromosome4	Guide	-2.22269	0.00287694
miR-548q	MIMAT0011163	chromosome10	Guide	-2.5831	0.012147
miR-548ao-5p	MIMAT0021029	chromosome8	Passenger	-2.04261	0.0217424
miR-518c-5p	MIMAT0002847	chromosome19	Passenger	-2.89071	0.00448931
miR-510-5p	MIMAT0002882	chromosomeX	Guide	-2.35248	0.0138468
miR-508-5p	MIMAT0004778	chromosomeX	Passenger	-2.40424	0.0123163
miR-504-5p	MIMAT0002875	chromosomeX	Guide	-2.47444	0.00140963
miR-499b-3p	MIMAT0019898	chromosome20	Guide	-2.21413	0.0248206
miR-499a-5p	MIMAT0002870	chromosome20	Guide	-5.42392	0.000668243
miR-497-5p	MIMAT0002820	chromosome17	Guide	-2.32132	0.00569633
miR-493-5p	MIMAT0002813	chromosome14	Guide	-2.50105	0.0193263
miR-487b-3p	MIMAT0003180	chromosome14	Guide	-2.47133	0.00735935
miR-485-5p	MIMAT0002175	chromosome14	Guide	-2.3313	0.0023291
miR-483-5p	MIMAT0004761	chromosome11	Guide	-2.3482	0.00225016
miR-483-3p	MIMAT0002173	chromosome11	Passenger	-2.92605	0.00149898
miR-4797-3p	MIMAT0019973	chromosome3	Guide	-2.07579	0.0207504
miR-4713-3p	MIMAT0019821	chromosome15	Passenger	-2.37211	0.0344835
miR-4524a-3p	MIMAT0019063	chromosome17	Guide	-3.20656	0.00713283
miR-4472	MIMAT0018999	chromosome12	Guide	-2.48288	0.0178608
miR-4328	MIMAT0016926	chromosomeX	Guide	-2.47314	0.00498334
miR-4324	MIMAT0016876	chromosome19	Guide	-3.65901	p < 0.001
miR-4322	MIMAT0016873	chromosome19	Guide	-2.47699	0.00846297
miR-422a	MIMAT0001339	chromosome15	Guide	-2.40408	0.0380027
miR-411-5p	MIMAT0003329	chromosome14	Guide	-2.21807	0.011102
miR-382-3p	MIMAT0022697	chromosome14	Passenger	-2.10262	0.00210543
miR-381-3p	MIMAT0000736	chromosome14	Guide	-4.32776	0.00449842
miR-379-5p	MIMAT0000733	chromosome14	Guide	-2.55099	0.00162702
miR-378h	MIMAT0018984	chromosome5	Guide	-2.0486	0.00261561
miR-378g	MIMAT0018937	chromosome1	Guide	-3.25262	0.0177704
miR-378f	MIMAT0018932	chromosome1	Guide	-3.35373	0.00335883
miR-378e	MIMAT0018927	chromosome5	Guide	-3.91761	0.00278481
miR-378d	MIMAT0018926	chromosome4	Guide	-2.72038	0.0280397
miR-378c	MIMAT0016847	chromosome10	Guide	-3.37093	0.00942103
miR-378a-5p	MIMAT0000731	chromosome5	Passenger	-2.8374	0.00621129
miR-378a-3p	MIMAT0000732	chromosome5	Guide	-3.2437	0.00470114
miR-377-5p	MIMAT0004689	chromosome14	Passenger	-2.14494	0.0341805
miR-376c-3p	MIMAT0000720	chromosome14	Guide	-2.51023	0.00262775
miR-375	MIMAT0000728	chromosome2	Guide	-4.56096	0.00746851
miR-369-5p	MIMAT0001621	chromosome14	Passenger	-2.03949	0.0191652
miR-3622a-3p	MIMAT0018004	chromosome8	Passenger	-2.84694	0.0168749
miR-3613-5p	MIMAT0017990	chromosome13	Guide	-2.79806	0.0122988
miR-328-3p	MIMAT0000752	chromosome16	Guide	-2.45492	0.00215949
miR-3190-5p	MIMAT0015073	chromosome19	Passenger	-2.47458	0.0381821
miR-3123	MIMAT0014985	chromosome12	Guide	-2.82205	0.00335695
miR-30a-5p	MIMAT0000087	chromosome6	Guide	-2.70731	0.00141912
miR-30a-3p	MIMAT0000088	chromosome6	Passenger	-3.73308	p < 0.001
miR-299-5p	MIMAT0002890	chromosome14	Guide	-3.59884	0.00501956
miR-296-5p	MIMAT0000690	chromosome20	Guide	-2.32628	0.00236723
miR-222-5p	MIMAT0004569	chromosomeX	Passenger	-2.16672	0.0258154
miR-218-5p	MIMAT0000275	chromosome64	Guide	-2.33864	0.00193026
miR-214-3p	MIMAT0000271	chromosome1	Guide	-2.99469	0.00226217
miR-2117	MIMAT0011162	chromosome17	Guide	-2.73624	0.000525156
miR-211-5p	MIMAT0000268	chromosome15	Guide	-5.08653	0.0156431
miR-20a-3p	MIMAT0004493	chromosome13	Passenger	-2.6426	0.0152027
miR-2054	MIMAT0009979	chromosome4	Guide	-2.06698	0.0119127
miR-204-5p	MIMAT0000265	chromosome9	Guide	-3.25423	0.000571939
miR-204-3p	MIMAT0022693	chromosome9	Passenger	-3.49719	0.00618619
miR-199b-5p	MIMAT0000263	chromosome9	Passenger	-3.20814	p < 0.001
miR-199b-3p	MIMAT0004563	chromosome9	Guide	-2.32995	0.00409591
miR-199a-3p	MIMAT0000232	chromosome1	Guide	-2.23707	0.00556421
miR-196b-3p	MIMAT0009201	chromosome7	Passenger	-2.06099	0.0252521
miR-195-5p	MIMAT0000461	chromosome17	Guide	-2.33334	0.00427753
miR-190a-5p	MIMAT0000458	chromosome15	Guide	-2.64194	0.0042783
miR-190a-3p	MIMAT0026482	chromosome15	Passenger	-3.92683	0.00136707
miR-154-5p	MIMAT0000452	chromosome14	Guide	-2.51703	0.000871864
miR-149-5p	MIMAT0000450	chromosome2	Guide	-3.37827	0.000688624
miR-145-5p	MIMAT0000437	chromosome5	Guide	-2.9468	0.000635952
miR-139-5p	MIMAT0000250	chromosome11	Guide	-3.61987	p < 0.001
miR-139-3p	MIMAT0004552	chromosome11	Passenger	-2.26135	0.00500017
miR-136-5p	MIMAT0000448	chromosome14	Guide	-2.06215	0.00830437
miR-135a-5p	MIMAT0000428	chromosome12	Guide	-2.74245	0.0151842
miR-134-5p	MIMAT0000447	chromosome14	Guide	-2.1814	0.0229939
miR-133a-5p	MIMAT0026478	chromosome18	Passenger	-3.66795	0.0278605
miR-1296-5p	MIMAT0005794	chromosome10	Guide	-2.01187	0.00404166
miR-127-3p	MIMAT0000446	chromosome14	Passenger	-2.9398	0.00388149
miR-1268b	MIMAT0018925	chromosome17	Guide	-2.15936	0.0390744
miR-126-5p	MIMAT0000444	chromosome9	Passenger	-3.06001	0.000823129
miR-125b-5p	MIMAT0000423	chromosome11	Guide	-3.89296	p < 0.001
miR-125b-2-3p	MIMAT0004603	chromosome21	Passenger	-3.80658	p < 0.001
miR-125a-5p	MIMAT0000443	chromosome19	Guide	-2.51424	p < 0.001
miR-1248	MIMAT0005900	chromosome3	Guide	-2.83338	0.00407869
miR-1247-5p	MIMAT0005899	chromosome14	Guide	-3.51681	0.0030239
miR-101-3p	MIMAT0000099	chromosome1	Guide	-2.53442	0.00264038
miR-100-5p	MIMAT0000098	chromosome11	Guide	-2.56718	0.005302
miR-1-5p	MIMAT0031892	chromosome20	Passenger	-4.20273	0.00218142
miR-1-3p	MIMAT0000416	chromosome18	Guide	-4.93475	0.00873363
let-7e-3p	MIMAT0004485	chromosome19	Passenger	-2.17307	0.00330875
let-7c-5p	MIMAT0000064	chromosome21	Guide	-5.2514	p < 0.001

## Sheet: Supplemental Table-S4
Supplementary Table S4. Upregulated 97 genes in HNSCC cilinical specimens
Entrez Gene ID	Gene Symbol	Gene Name	Fold Change (log2 > 1.0)	p-value
19	ABCA1	ATP-binding cassette, sub-family A (ABC1), member 1	2.06532	0.0425487
23597	ACOT9	acyl-CoA thioesterase 9	1.12129	0.0337033
351	APP	amyloid beta (A4) precursor protein	1.41165	0.0464483
343	AQP8	aquaporin 8	1.06468	0.0270737
91947	ARRDC4	arrestin domain containing 4	1.96663	0.0252005
253982	ASPHD1	aspartate beta-hydroxylase domain containing 1	2.2105	0.0405605
64919	BCL11B	B-cell CLL/lymphoma 11B (zinc finger protein)	2.62011	0.0347541
656	BMP8B	bone morphogenetic protein 8b	2.14096	0.0347401
401115	C4orf48	chromosome 4 open reading frame 48	1.79041	0.0465796
619426	C8orf60	chromosome 8 open reading frame 60	2.14501	0.0163498
57172	CAMK1G	calcium/calmodulin-dependent protein kinase IG	3.16473	0.0125082
283234	CCDC88B	coiled-coil domain containing 88B	1.74143	0.049794
146722	CD300LF	CD300 molecule-like family member f	2.04389	0.0483199
1051	CEBPB	CCAAT/enhancer binding protein (C/EBP), beta	1.92811	0.0397545
50856	CLEC4A	C-type lectin domain family 4, member A	1.9727	0.0483279
22898	DENND3	DENN/MADD domain containing 3	2.29122	0.0221153
160518	DENND5B	DENN/MADD domain containing 5B	1.02968	0.0400325
51635	DHRS7	dehydrogenase/reductase (SDR family) member 7	1.38746	0.035105
399716	DKFZp667F0711	uncharacterized protein DKFZp667F0711	2.38378	0.0391401
23312	DMXL2	Dmx-like 2	1.47418	0.0470397
1767	DNAH5	dynein, axonemal, heavy chain 5	3.00327	0.0125992
80005	DOCK5	dedicator of cytokinesis 5	1.94062	0.0443132
503639	DUXAP10	double homeobox A pseudogene 10	1.71154	0.0217006
55741	EDEM2	ER degradation enhancer, mannosidase alpha-like 2	1.17782	0.0477448
1993	ELAVL2	ELAV like neuron-specific RNA binding protein 2	2.60622	0.0133876
81553	FAM49A	family with sequence similarity 49, member A	2.1777	0.0391401
112770	GLMP	glycosylated lysosomal membrane protein	1.34154	0.0400325
2768	GNA12	guanine nucleotide binding protein (G protein) alpha 12	1.11353	0.0387594
10578	GNLY	granulysin	2.74346	0.0181136
401647	GOLGA7B	golgin A7 family, member B	2.81799	0.0391401
9527	GOSR1	golgi SNAP receptor complex member 1	2.17542	0.0425487
7107	GPR137B	G protein-coupled receptor 137B	1.00291	0.0477448
55502	HES6	hes family bHLH transcription factor 6	1.78167	0.0483558
8335	HIST1H2AB	histone cluster 1, H2ab	1.11686	0.0126057
8357	HIST1H3H	histone cluster 1, H3h	1.73179	0.0383348
440689	HIST2H2BF	histone cluster 2, H2bf	2.81641	0.0347541
9454	HOMER3	homer homolog 3 (Drosophila)	1.71478	0.0347541
3221	HOXC4	homeobox C4	3.2022	0.0216355
3223	HOXC6	homeobox C6	4.75991	0.0392242
3224	HOXC8	homeobox C8	4.73546	0.0431027
3225	HOXC9	homeobox C9	4.78369	0.0443132
11009	IL24	interleukin 24	5.86897	0.0367181
23254	KAZN	kazrin, periplakin interacting protein	2.34025	0.0347541
79412	KREMEN2	kringle containing transmembrane protein 2	3.6012	0.0433433
8942	KYNU	kynureninase	3.62894	0.0267223
24141	LAMP5	lysosomal-associated membrane protein family, member 5	2.64371	0.0465796
100287387	LOC100287387	uncharacterized LOC100287387	1.2132	0.0347401
101927499	LOC101927499	uncharacterized LOC101927499	1.26797	0.0455274
101927902	LOC101927902	uncharacterized LOC101927902	2.41709	0.0414252
101928617	LOC101928617	uncharacterized LOC101928617	2.03858	0.0383861
101928674	LOC101928674	uncharacterized LOC101928674	1.19864	0.0163498
101929494	LOC101929494	uncharacterized LOC101929494	1.90031	0.0186636
102723471	LOC102723471	uncharacterized LOC102723471	3.04898	0.045781
254896	LOC254896	uncharacterized LOC254896	3.3066	0.047467
79160	LOC79160	uncharacterized LOC79160	1.2966	0.0413506
115004	MB21D1	Mab-21 domain containing 1	1.84798	0.0422379
55784	MCTP2	multiple C2 domains, transmembrane 2	1.2744	0.0347401
4288	MKI67	marker of proliferation Ki-67	1.00486	0.0477931
4478	MSN	moesin	1.37777	0.045607
89796	NAV1	neuron navigator 1	1.99816	0.0360282
85407	NKD1	naked cuticle homolog 1 (Drosophila)	1.21484	0.0422839
4973	OLR1	oxidized low density lipoprotein (lectin-like) receptor 1	4.61999	0.035105
26031	OSBPL3	oxysterol binding protein-like 3	1.79938	0.0383861
5163	PDK1	pyruvate dehydrogenase kinase, isozyme 1	1.27015	0.0151501
5209	PFKFB3	6-phosphofructo-2-kinase/fructose-2,6-biphosphatase 3	1.84216	0.0384996
29992	PILRA	paired immunoglobin-like type 2 receptor alpha	1.79356	0.0462552
5339	PLEC	plectin	1.02254	0.0383861
10154	PLXNC1	plexin C1	1.46253	0.0383861
5538	PPT1	palmitoyl-protein thioesterase 1	1.02155	0.0347541
339105	PRSS53	protease, serine, 53	1.69187	0.0470397
7803	PTP4A1	protein tyrosine phosphatase type IVA, member 1	1.63681	0.0337033
5794	PTPRH	protein tyrosine phosphatase, receptor type, H	4.02716	0.0223718
5880	RAC2	ras-related C3 botulinum toxin substrate 2 (rho family, small GTP binding protein Rac2)	1.8638	0.0473631
64121	RRAGC	Ras-related GTP binding C	1.07783	0.0470827
6303	SAT1	spermidine/spermine N1-acetyltransferase 1	1.92869	0.0398499
9123	SLC16A3	solute carrier family 16 (monocarboxylate transporter), member 3	2.76309	0.0462552
51312	SLC25A37	solute carrier family 25 (mitochondrial iron transporter), member 37	1.73865	0.0437916
65010	SLC26A6	solute carrier family 26 (anion exchanger), member 6	2.35557	0.0270737
6513	SLC2A1	solute carrier family 2 (facilitated glucose transporter), member 1	3.11213	0.0373001
124935	SLC43A2	solute carrier family 43 (amino acid system L transporter), member 2	1.96236	0.0451354
6591	SNAI2	snail family zinc finger 2	1.70879	0.0418148
29887	SNX10	sorting nexin 10	3.08579	0.0499165
11262	SP140	SP140 nuclear body protein	1.54902	0.0400325
90853	SPOCD1	SPOC domain containing 1	4.57515	0.0425487
6733	SRPK2	SRSF protein kinase 2	1.55175	0.0462552
6775	STAT4	signal transducer and activator of transcription 4	1.01815	0.0465796
57464	STRIP2	striatin interacting protein 2	2.57195	0.0472174
6804	STX1A	syntaxin 1A (brain)	2.73978	0.0400325
91937	TIMD4	T-cell immunoglobulin and mucin domain containing 4	2.1354	0.0132667
7097	TLR2	toll-like receptor 2	2.13848	0.0347401
25829	TMEM184B	transmembrane protein 184B	1.12021	0.0462552
8743	TNFSF10	tumor necrosis factor (ligand) superfamily, member 10	3.54396	0.0387594
90313	TP53I13	tumor protein p53 inducible protein 13	1.05248	0.0342668
8266	UBL4A	ubiquitin-like 4A	1.33932	0.0120471
9094	UNC119	unc-119 homolog (C. elegans)	1.37388	0.0239062
284013	VMO1	vitelline membrane outer layer 1 homolog (chicken)	1.17367	0.0131487
10971	YWHAQ	tyrosine 3-monooxygenase/tryptophan 5-monooxygenase activation protein, theta	1.05891	0.0473631

## Sheet: Supplemental Table-S5
Supplemental Table S5. Clinical features of 3 HNSCC cases used for immunohistochemical staining
Figure 4	Age	Sex	Location	cT	cN	cM	cStage	pT	pN	Differentiation
A, E	82	F	tongue	3	3b	0	ⅣA	3	3b	well
B, D, F, H	65	M	tongue	4a	2b	0	ⅣA	4a	2b	moderate
C, G	70	M	tongue	3	2b	0	Ⅲ	3	1	well

## Sheet: Supplemental Table-S6
Supplemental Table S6. Features of HNSCC cell lines
Cell line name	Location	Age	Sex	Virus infection
Ca9-22	gingiva	not listed	male	none
FaDu	hypopharynx	not listed	not listed	not listed
HSC-2	oral floor	69	male	none
HSC-3	tongue	64	male	none
HSC-3-M3	metastasise to lymph (tongue)	64	male	none
HSC-4	tongue	64	male	none
KOSC-2	oral floor	58	male	none
Sa3	upper gingiva	63	male	none
SAS	tongue	not listed	not listed	none
HO-1-N-1	buccal mucosa	not listed	not listed	none
HO-1-u-1	oral floor	72	male	none

## Sheet: Supplemental Table-S7
Supplemental Table S7. Used reagents in this study
TaqMan primers and probes	Assay ID		Company
hsa-miR-139-5p	2289		Applied Biosystems, Waltham, Massachusetts, USA
hsa-miR-139-3p	2313		Applied Biosystems, Waltham, Massachusetts, USA
RNU48	1006		Applied Biosystems, Waltham, Massachusetts, USA
GAPDH	Hs02786624_g1		Thermo Fisher Scientific, Waltham, Massachusetts, USA
GNA12	Hs02863396_m1		Thermo Fisher Scientific, Waltham, Massachusetts, USA
OLR1	Hs01552593_m1		Thermo Fisher Scientific, Waltham, Massachusetts, USA
Pre-miR™ miRNA Precursor	Assay ID	Concentration
negative control miRNA #2	AM17111	10nM	Thermo Fisher Scientific, Waltham, Massachusetts, USA
hsa-miR-139-5p	PM11749	10nM	Thermo Fisher Scientific, Waltham, Massachusetts, USA
hsa-miR-139-3p	PM25489	10nM	Thermo Fisher Scientific, Waltham, Massachusetts, USA
WB Antibodies	Product number	Concentration
anti-GAPDH	sc-3223	1:1000	Santa Cruz Biotechnology, Santa Cruz, CA, USA
anti-GNA12	ab154004	1:1000	abcam, Cambridge, UK
anti-OLR1	11837-1-AP	1:1000	proteintech®, Illinois, USA
IHC Antibodies	Product number	Concentration
anti-GNA12	ab236617	1:400	abcam, Cambridge, UK
anti-OLR1	11837-1-AP	1:200	proteintech®, Illinois, USA
